# Supplementary material for: Plant traits poorly predict winner and loser shrub species in a warming tundra biome
Source: Nat Commun. 2023 Jun 28;14:3837. doi: 10.1038/s41467-023-39573-4 (PMC10307830; doi:10.1038/s41467-023-39573-4)
Supplement: Supplementary file 4 — Supplementary Data 1 [file 41467_2023_39573_MOESM4_ESM.xlsx]

## Sheet: Sheet1
Model number	Model name	Term	Estimate	Std. error	Lower 95% CI	Upper 95% CI
1	Current ranges - SLA variation	b_Intercept	0.17	0.248	-0.314	0.672
		b_LogTraitValueSD	-0.062	0.835	-1.698	1.582
		sigma	0.848	0.088	0.698	1.041
2	Current ranges - Seed variation Berry Sp	b_Intercept	0.659	0.524	-0.373	1.721
		b_LogTraitValueSD	-0.15	0.517	-1.187	0.874
		sigma	1.12	0.403	0.628	2.087
3	Current ranges - Seed variation Wind Sp	b_Intercept	-0.121	0.239	-0.585	0.355
		b_LogTraitValueSD	0.057	0.169	-0.279	0.387
		sigma	0.75	0.132	0.543	1.061
4	Current ranges - Seed variation No Gapfilled	b_Intercept	0.311	0.174	-0.032	0.656
		b_LogTraitValueSD	-0.016	0.132	-0.278	0.24
		sigma	0.655	0.108	0.48	0.904
5	Current ranges - Seed Mass variation	b_Intercept	0.152	0.215	-0.281	0.56
		b_LogTraitValueSD	-0.044	0.168	-0.37	0.298
		sigma	0.829	0.122	0.632	1.095
6	Current ranges - Height variation	b_Intercept	-0.305	0.397	-1.073	0.467
		b_LogTraitValueSD	0.695	0.651	-0.583	1.956
		sigma	0.857	0.091	0.701	1.062
7	Current ranges - all traits variation	b_Intercept	0.126	0.641	-1.141	1.399
		b_Hei_var	-0.142	0.881	-1.902	1.588
		b_Seed_var	-0.257	0.2	-0.643	0.142
		b_SLA_var	1.333	1.285	-1.135	3.867
		sigma	0.823	0.115	0.631	1.078
8	Current ranges - all traits variation interaction	b_Intercept	-0.442	2.096	-4.622	3.659
		b_Hei_var	1.314	3.214	-4.838	7.799
		b_Seed_var	-1.636	1.45	-4.465	1.196
		b_SLA_var	9.774	7.48	-4.838	24.499
		b_Hei_var:Seed_var	1.912	2.165	-2.341	6.258
		b_Hei_var:SLA_var	-15.386	11.483	-38.102	7.103
		b_Seed_var:SLA_var	0.407	1.064	-1.673	2.466
		sigma	0.816	0.122	0.623	1.089
9	Current ranges - SLA values	b_Intercept	0.32	0.675	-1.035	1.65
		b_LogTraitMedianValue	-0.068	0.274	-0.612	0.485
		sigma	0.85	0.087	0.699	1.039
10	Current ranges - Seed values No Gapfilled	b_Intercept	0.374	0.159	0.061	0.68
		b_LogTraitMedianValue	0.056	0.056	-0.055	0.165
		sigma	0.636	0.107	0.466	0.886
11	Current ranges - Seed values Berry Sp	b_Intercept	0.571	0.398	-0.24	1.352
		b_LogTraitMedianValue	0.02	0.314	-0.61	0.645
		sigma	1.116	0.392	0.627	2.164
12	Current ranges - Seed values Wind Sp	b_Intercept	-0.078	0.236	-0.549	0.376
		b_LogTraitMedianValue	-0.005	0.079	-0.164	0.149
		sigma	0.753	0.135	0.538	1.064
13	Current ranges - Seed Mass values	b_Intercept	0.201	0.188	-0.161	0.569
		b_LogTraitMedianValue	0.055	0.071	-0.084	0.202
		sigma	0.819	0.116	0.627	1.087
14	Current ranges - Height values	b_Intercept	0.006	0.239	-0.466	0.473
		b_LogTraitMedianValue	-0.043	0.099	-0.238	0.149
		sigma	0.866	0.094	0.705	1.076
15	Current ranges - all traits values	b_Intercept	0.608	1.089	-1.61	2.766
		b_SLA_val	-0.23	0.41	-1.03	0.612
		b_Hei_val	-0.091	0.119	-0.332	0.141
		b_SeedMass_val	0.076	0.074	-0.067	0.223
		sigma	0.824	0.118	0.631	1.09
16	Current ranges - all traits values interaction	b_Intercept	-0.414	3.006	-6.394	5.366
		b_SLA_val	0.225	1.157	-2.038	2.524
		b_Hei_val	-0.314	1.17	-2.589	1.958
		b_SeedMass_val	-0.439	0.495	-1.411	0.535
		b_SLA_val:Hei_val	0.08	0.445	-0.789	0.952
		b_SLA_val:SeedMass_val	0.238	0.197	-0.168	0.624
		b_Hei_val:SeedMass_val	-0.03	0.122	-0.272	0.214
		sigma	0.845	0.124	0.646	1.127
17	Height/SLA correlation	b_Intercept	2.482	0.125	2.24	2.725
		b_Hei_val	0.042	0.05	-0.055	0.141
		sigma	0.389	0.049	0.308	0.502
18	Height/Seed Mass correlation	b_Intercept	-1.207	0.662	-2.497	0.094
		b_Hei_val	0.134	0.264	-0.382	0.65
		sigma	2.078	0.264	1.635	2.677
19	Seed Mass/SLA correlation	b_Intercept	-4.747	2.279	-9.296	-0.267
		b_SLA_val	1.364	0.943	-0.488	3.244
		sigma	2.019	0.256	1.585	2.585
20	SLA variation - category	b_Intercept	0.232	0.034	0.164	0.299
		b_category.absNochange	0.055	0.063	-0.068	0.181
		b_category.absWinner	0.045	0.045	-0.041	0.137
		sigma	0.147	0.015	0.122	0.18
21	Seed Mass variation - category	b_Intercept	0.689	0.277	0.143	1.239
		b_category.absNochange	-0.013	0.501	-1.016	0.987
		b_category.absWinner	0.498	0.417	-0.328	1.303
		sigma	1	0.147	0.759	1.341
22	Height variation - category	b_Intercept	0.538	0.045	0.448	0.629
		b_category.absNochange	0.033	0.089	-0.14	0.206
		b_category.absWinner	0.082	0.062	-0.037	0.205
		sigma	0.199	0.022	0.162	0.246
23	SLA values - category	b_Intercept	2.423	0.1	2.227	2.622
		b_category.absNochange	-0.109	0.189	-0.471	0.264
		b_category.absWinner	0.067	0.137	-0.204	0.333
		sigma	0.445	0.045	0.369	0.545
24	Seed Mass values - category	b_Intercept	-1.626	0.657	-2.938	-0.327
		b_category.absNochange	0.083	1.195	-2.29	2.461
		b_category.absWinner	0.185	1.003	-1.782	2.232
		sigma	2.35	0.338	1.8	3.12
25	Height values - category	b_Intercept	-2.469	0.298	-3.053	-1.872
		b_category.absNochange	0.551	0.589	-0.596	1.715
		b_category.absWinner	0.655	0.412	-0.156	1.473
		sigma	1.336	0.15	1.087	1.669
26	Current ranges - functional group	b_Intercept	0.06	0.226	-0.394	0.506
		b_gfLowshrub	0.027	0.373	-0.7	0.762
		b_gfTallshrub	-0.119	0.276	-0.653	0.426
		sigma	0.945	0.089	0.79	1.137
27	Current ranges - dispersal	b_Intercept	0.393	0.226	-0.046	0.842
		b_DispersalModeWind	-0.528	0.26	-1.038	-0.012
		sigma	0.907	0.083	0.759	1.088
28	Current ranges - decidiousness	b_Intercept	-0.085	0.148	-0.375	0.202
		b_LeafPhenologyEvergreen	0.236	0.245	-0.237	0.712
		sigma	0.93	0.085	0.78	1.114
29	Current ranges - family	b_FamilyAsteraceae	-0.392	0.508	-1.409	0.586
		b_FamilyBetulaceae	0.193	0.521	-0.803	1.225
		b_FamilyCaprifoliaceae	0.984	0.883	-0.714	2.741
		b_FamilyCornaceae	0.057	0.622	-1.184	1.277
		b_FamilyDiapensiaceae	0.31	0.887	-1.44	2.109
		b_FamilyEmpetraceae	1.047	0.897	-0.722	2.793
		b_FamilyEricaceae	0.088	0.205	-0.314	0.502
		b_FamilyGrossulariaceae	0.46	0.514	-0.547	1.466
		b_FamilyLamiaceae	-1.146	0.636	-2.395	0.11
		b_FamilyMyricaceae	-0.012	0.903	-1.775	1.758
		b_FamilyRosaceae	0.66	0.316	0.045	1.287
		b_FamilySalicaceae	-0.437	0.211	-0.864	-0.025
		sigma	0.889	0.093	0.732	1.094
30	Binomial - category - all traits variation	b_Intercept	-3.155	2.065	-7.495	0.596
		b_SLA_var	1.373	4.179	-6.658	9.767
		b_Hei_var	1.974	2.489	-2.832	7.152
		b_Seed_var	1.473	0.818	0.088	3.274
31	Binomial - category - all traits values	b_Intercept	-4.611	3.82	-12.86	2.194
		b_SLA_val	2.251	1.463	-0.298	5.381
		b_Hei_val	0.61	0.357	-0.051	1.365
		b_SeedMass_val	-0.017	0.266	-0.518	0.541
32	Binomial - cover category - all traits variation	b_Intercept	-2.74	2.408	-7.793	1.728
		b_SLA_var	6.091	5.403	-3.935	17.367
		b_Hei_var	2.349	3.015	-3.421	8.58
		b_Seed_var	-1.442	0.882	-3.37	0.13
33	Binomial - cover category - all traits values	b_Intercept	-2.428	3.718	-10.365	4.538
		b_SLA_val	0.921	1.403	-1.707	3.802
		b_Hei_val	0.236	0.408	-0.562	1.051
		b_SeedMass_val	0.068	0.263	-0.416	0.625
34	Absolute vs relative range change	b_Intercept	432550	354105	-274452	1.12782e+06
		b_rel.median	55658	5204.68	45319.4	65975.1
		sigma	2.74995e+06	258555	2.29843e+06	3.30692e+06
35	Future vs current ranges	b_Intercept	-55567.9	1.12831e+06	-2.27184e+06	2.21633e+06
		b_CurrentRangeSize	118.387	12.985	91.729	143.463
		sigma	4.75958e+06	443514	3.99921e+06	5.72832e+06
36	SLA variation - 25% absolute range change	b_Intercept	-0.167	0.109	-0.389	0.049
		b_LogTraitValueSD	0.652	0.367	-0.056	1.38
		sigma	0.38	0.04	0.313	0.466
37	SLA variation - median absolute range change	b_Intercept	-0.157	0.097	-0.346	0.038
		b_LogTraitValueSD	0.638	0.326	-0.004	1.275
		sigma	0.333	0.033	0.275	0.405
38	SLA variation - 75% absolute range change	b_Intercept	-0.162	0.086	-0.329	0.006
		b_LogTraitValueSD	0.677	0.291	0.097	1.254
		sigma	0.301	0.031	0.248	0.367
39	Height variation - 25% absolute range change	b_Intercept	-0.073	0.186	-0.435	0.281
		b_LogTraitValueSD	0.142	0.306	-0.457	0.734
		sigma	0.397	0.042	0.325	0.49
40	Height variation - median absolute range change	b_Intercept	-0.054	0.163	-0.372	0.262
		b_LogTraitValueSD	0.12	0.268	-0.408	0.646
		sigma	0.351	0.038	0.287	0.434
41	Height variation - 75% absolute range change	b_Intercept	-0.031	0.147	-0.323	0.263
		b_LogTraitValueSD	0.084	0.241	-0.393	0.566
		sigma	0.32	0.035	0.261	0.396
42	Seed Mass variation - 25% absolute range change	b_Intercept	-0.164	0.088	-0.337	0.008
		b_LogTraitValueSD	0.136	0.068	0.002	0.269
		sigma	0.341	0.048	0.261	0.453
43	Seed Mass variation - Median RCh Berry	b_Intercept	-0.007	0.16	-0.321	0.312
		b_LogTraitValueSD	-0.004	0.169	-0.338	0.327
		sigma	0.341	0.134	0.185	0.667
44	Seed Mass variation - Median RCh Wind	b_Intercept	-0.196	0.098	-0.385	0.002
		b_LogTraitValueSD	0.157	0.07	0.016	0.29
		sigma	0.305	0.055	0.218	0.438
45	Seed Mass variation - Median RCh NoGapfill	b_Intercept	-0.129	0.087	-0.303	0.042
		b_LogTraitValueSD	0.119	0.066	-0.013	0.249
		sigma	0.325	0.054	0.24	0.45
46	Seed Mass variation - median absolute range change	b_Intercept	-0.134	0.075	-0.283	0.014
		b_LogTraitValueSD	0.117	0.058	0.001	0.231
		sigma	0.293	0.043	0.224	0.391
47	Seed Mass variation - 75% absolute range change	b_Intercept	-0.114	0.067	-0.245	0.016
		b_LogTraitValueSD	0.107	0.052	0.002	0.208
		sigma	0.261	0.038	0.2	0.349
48	Median absolute range change - all traits variation	b_Intercept	-0.263	0.238	-0.723	0.213
		b_Hei_var	0.113	0.328	-0.524	0.763
		b_Seed_var	0.134	0.077	-0.016	0.289
		b_SLA_var	0.197	0.483	-0.769	1.147
		sigma	0.309	0.045	0.237	0.411
49	Median absolute range change - all traits variation interaction	b_Intercept	0.18	0.847	-1.545	1.868
		b_Hei_var	-0.618	1.29	-3.091	2.008
		b_Seed_var	-0.36	0.575	-1.484	0.8
		b_SLA_var	0	3.035	-5.908	6.016
		b_Hei_var:Seed_var	0.799	0.851	-0.928	2.471
		b_Hei_var:SLA_var	0.26	4.662	-8.919	9.371
		b_Seed_var:SLA_var	0.157	0.43	-0.683	1.022
		sigma	0.322	0.049	0.241	0.431
50	SLA variation - 25% relative range change	b_Intercept	-0.161	0.09	-0.338	0.015
		b_LogTraitValueSD	0.739	0.302	0.151	1.334
		sigma	0.306	0.032	0.252	0.376
51	SLA variation - median relative range change	b_Intercept	-0.167	0.084	-0.333	0.001
		b_LogTraitValueSD	0.749	0.281	0.204	1.317
		sigma	0.291	0.03	0.239	0.358
52	SLA variation - 75% relative range change	b_Intercept	-0.18	0.082	-0.346	-0.016
		b_LogTraitValueSD	0.786	0.279	0.239	1.336
		sigma	0.283	0.029	0.233	0.346
53	Height variation - 25% relative range change	b_Intercept	-0.174	0.16	-0.491	0.146
		b_LogTraitValueSD	0.305	0.261	-0.214	0.824
		sigma	0.339	0.038	0.276	0.423
54	Height variation - median relative range change	b_Intercept	-0.175	0.147	-0.461	0.121
		b_LogTraitValueSD	0.301	0.24	-0.177	0.768
		sigma	0.321	0.035	0.264	0.398
55	Height variation - 75% relative range change	b_Intercept	-0.155	0.14	-0.425	0.125
		b_LogTraitValueSD	0.26	0.23	-0.193	0.715
		sigma	0.306	0.033	0.249	0.38
56	Seed Mass variation - 25% relative range change	b_Intercept	-0.131	0.076	-0.279	0.023
		b_LogTraitValueSD	0.118	0.06	-0.006	0.235
		sigma	0.302	0.044	0.23	0.401
57	Seed Mass variation - median relative range change	b_Intercept	-0.117	0.072	-0.26	0.03
		b_LogTraitValueSD	0.107	0.056	-0.002	0.215
		sigma	0.281	0.04	0.215	0.371
58	Seed Mass variation - 75% relative range change	b_Intercept	-0.106	0.069	-0.238	0.028
		b_LogTraitValueSD	0.1	0.053	-0.004	0.203
		sigma	0.268	0.039	0.204	0.357
59	Median relative range change - all traits variation	b_Intercept	-0.436	0.214	-0.858	-0.005
		b_Hei_var	0.343	0.288	-0.24	0.895
		b_Seed_var	0.091	0.068	-0.043	0.224
		b_SLA_var	0.56	0.424	-0.254	1.391
		sigma	0.271	0.038	0.209	0.357
60	Median relative range change - all traits variation interaction	b_Intercept	0.011	0.744	-1.465	1.452
		b_Hei_var	-0.403	1.137	-2.624	1.862
		b_Seed_var	-0.44	0.497	-1.415	0.538
		b_SLA_var	0.496	2.68	-4.729	5.856
		b_Hei_var:Seed_var	0.863	0.742	-0.575	2.32
		b_Hei_var:SLA_var	0.076	4.088	-8.012	8.094
		b_Seed_var:SLA_var	0.155	0.376	-0.601	0.906
		sigma	0.282	0.043	0.215	0.379
61	SLA values - 25% absolute range change	b_Intercept	0.278	0.313	-0.345	0.888
		b_LogTraitMedianValue	-0.113	0.126	-0.356	0.141
		sigma	0.39	0.039	0.322	0.475
62	SLA values - median absolute range change	b_Intercept	0.292	0.28	-0.262	0.849
		b_LogTraitMedianValue	-0.115	0.113	-0.341	0.107
		sigma	0.344	0.035	0.283	0.423
63	SLA values - 75% absolute range change	b_Intercept	0.32	0.255	-0.177	0.822
		b_LogTraitMedianValue	-0.124	0.103	-0.328	0.077
		sigma	0.313	0.032	0.259	0.382
64	Seed Mass values - 25% absolute range change	b_Intercept	-0.088	0.083	-0.254	0.073
		b_LogTraitMedianValue	-0.028	0.032	-0.092	0.036
		sigma	0.363	0.052	0.276	0.483
65	Seed Mass values - Median RCh Berry	b_Intercept	-0.013	0.125	-0.264	0.237
		b_LogTraitMedianValue	-0.043	0.098	-0.232	0.15
		sigma	0.333	0.13	0.177	0.657
66	Seed Mass values - Median RCh Wind	b_Intercept	-0.109	0.106	-0.323	0.102
		b_LogTraitMedianValue	-0.032	0.035	-0.1	0.039
		sigma	0.342	0.061	0.246	0.485
67	Seed Mass values - Median RCh NoGapfill	b_Intercept	-0.069	0.088	-0.242	0.107
		b_LogTraitMedianValue	-0.025	0.031	-0.087	0.039
		sigma	0.35	0.06	0.256	0.486
68	Seed Mass values - median absolute range change	b_Intercept	-0.068	0.073	-0.209	0.078
		b_LogTraitMedianValue	-0.024	0.027	-0.076	0.03
		sigma	0.311	0.045	0.238	0.413
69	Seed Mass values - 75% absolute range change	b_Intercept	-0.048	0.066	-0.179	0.085
		b_LogTraitMedianValue	-0.016	0.024	-0.064	0.032
		sigma	0.281	0.041	0.212	0.375
70	Height values - 25% absolute range change	b_Intercept	0.087	0.11	-0.128	0.306
		b_LogTraitMedianValue	0.038	0.044	-0.048	0.123
		sigma	0.394	0.042	0.323	0.485
71	Height values - median absolute range change	b_Intercept	0.084	0.096	-0.102	0.274
		b_LogTraitMedianValue	0.033	0.039	-0.044	0.108
		sigma	0.349	0.038	0.286	0.432
72	Height values - 75% absolute range change	b_Intercept	0.075	0.087	-0.098	0.244
		b_LogTraitMedianValue	0.028	0.036	-0.043	0.097
		sigma	0.317	0.034	0.258	0.391
73	Median absolute range change - all traits values	b_Intercept	0.079	0.432	-0.753	0.93
		b_Hei_val	0.049	0.048	-0.046	0.141
		b_SeedMass_val	-0.025	0.03	-0.084	0.036
		b_SLA_val	-0.016	0.163	-0.342	0.296
		sigma	0.328	0.046	0.254	0.432
74	Median absolute range change - all traits values interaction	b_Intercept	-0.608	1.162	-2.986	1.611
		b_Hei_val	-0.136	0.464	-1.089	0.742
		b_SeedMass_val	-0.286	0.191	-0.657	0.088
		b_SLA_val	0.277	0.447	-0.579	1.184
		b_Hei_val:SeedMass_val	-0.02	0.046	-0.112	0.073
		b_Hei_val:SLA_val	0.068	0.177	-0.266	0.434
		b_SeedMass_val:SLA_val	0.115	0.077	-0.035	0.265
		sigma	0.328	0.049	0.25	0.441
75	SLA values - 25% relative range change	b_Intercept	0.175	0.262	-0.341	0.684
		b_LogTraitMedianValue	-0.058	0.105	-0.269	0.15
		sigma	0.323	0.033	0.265	0.397
76	SLA values - median relative range change	b_Intercept	0.173	0.252	-0.332	0.678
		b_LogTraitMedianValue	-0.059	0.102	-0.26	0.148
		sigma	0.31	0.031	0.256	0.377
77	SLA values - 75% relative range change	b_Intercept	0.173	0.246	-0.31	0.647
		b_LogTraitMedianValue	-0.06	0.099	-0.251	0.134
		sigma	0.304	0.031	0.25	0.37
78	Seed Mass values - 25% relative range change	b_Intercept	-0.053	0.076	-0.205	0.099
		b_LogTraitMedianValue	-0.017	0.029	-0.074	0.04
		sigma	0.324	0.046	0.248	0.428
79	Seed Mass values - median relative range change	b_Intercept	-0.05	0.069	-0.186	0.086
		b_LogTraitMedianValue	-0.019	0.026	-0.07	0.031
		sigma	0.298	0.044	0.228	0.398
80	Seed Mass values - 75% relative range change	b_Intercept	-0.047	0.065	-0.176	0.082
		b_LogTraitMedianValue	-0.018	0.025	-0.069	0.031
		sigma	0.282	0.04	0.216	0.375
81	Height values - 25% relative range change	b_Intercept	-0.001	0.095	-0.187	0.185
		b_LogTraitMedianValue	-0.002	0.038	-0.075	0.072
		sigma	0.343	0.037	0.279	0.426
82	Height values - median relative range change	b_Intercept	-0.002	0.089	-0.178	0.171
		b_LogTraitMedianValue	-0.001	0.036	-0.074	0.07
		sigma	0.328	0.036	0.266	0.41
83	Height values - 75% relative range change	b_Intercept	0	0.086	-0.171	0.17
		b_LogTraitMedianValue	0.002	0.035	-0.066	0.07
		sigma	0.31	0.032	0.254	0.38
84	Median relative range change - all traits values	b_Intercept	-0.186	0.388	-0.97	0.585
		b_Hei_val	0.037	0.043	-0.049	0.122
		b_SeedMass_val	-0.024	0.027	-0.077	0.029
		b_SLA_val	0.092	0.146	-0.196	0.383
		sigma	0.3	0.043	0.229	0.399
85	Median relative range change - all traits values interaction	b_Intercept	-0.743	1.061	-2.882	1.335
		b_Hei_val	-0.083	0.419	-0.91	0.733
		b_SeedMass_val	-0.283	0.174	-0.622	0.061
		b_SLA_val	0.345	0.41	-0.458	1.161
		b_Hei_val:SeedMass_val	-0.012	0.043	-0.096	0.072
		b_Hei_val:SLA_val	0.046	0.16	-0.267	0.363
		b_SeedMass_val:SLA_val	0.125	0.069	-0.015	0.26
		sigma	0.295	0.045	0.222	0.401
86	Absolute range gains - SLA variation	b_Intercept	0.087	0.095	-0.096	0.275
		b_LogTraitValueSD	0.513	0.297	-0.076	1.079
		sigma	0.245	0.035	0.187	0.325
87	Absolute range losses - SLA variation	b_Intercept	-0.275	0.108	-0.486	-0.061
		b_LogTraitValueSD	0.081	0.413	-0.74	0.891
		sigma	0.232	0.038	0.172	0.318
88	Absolute range gains - Seed Mass variation	b_Intercept	0.081	0.081	-0.079	0.241
		b_LogTraitValueSD	0.107	0.052	0.002	0.21
		sigma	0.214	0.052	0.14	0.342
89	Absolute range losses - Seed Mass variation	b_Intercept	-0.257	0.092	-0.436	-0.073
		b_LogTraitValueSD	0.045	0.09	-0.135	0.225
		sigma	0.231	0.05	0.156	0.351
90	Absolute range gains - Height variation	b_Intercept	0.217	0.173	-0.129	0.559
		b_LogTraitValueSD	0.05	0.272	-0.473	0.586
		sigma	0.271	0.043	0.202	0.372
91	Absolute range losses - Height variation	b_Intercept	-0.152	0.164	-0.471	0.18
		b_LogTraitValueSD	-0.153	0.282	-0.721	0.394
		sigma	0.234	0.039	0.173	0.325
92	Median absolute range gains - all traits variation	b_Intercept	0.224	0.234	-0.242	0.694
		b_Hei_var	-0.226	0.309	-0.837	0.386
		b_Seed_var	0.092	0.063	-0.034	0.219
		b_SLA_var	0.023	0.422	-0.826	0.878
		sigma	0.224	0.055	0.146	0.358
93	Median absolute range gains - all traits variation interaction	b_Intercept	0.559	1.01	-1.386	2.601
		b_Hei_var	-1.013	1.816	-4.615	2.468
		b_Seed_var	-0.512	0.792	-2.086	1.048
		b_SLA_var	1.217	2.865	-4.922	6.886
		b_Hei_var:Seed_var	1.081	1.321	-1.564	3.722
		b_Hei_var:SLA_var	-1.317	4.5	-10.076	8.249
		b_Seed_var:SLA_var	0.019	0.403	-0.751	0.835
		sigma	0.251	0.076	0.151	0.445
94	Median absolute range losses - all traits variation	b_Intercept	-0.277	0.457	-1.165	0.621
		b_Hei_var	0.258	0.501	-0.729	1.262
		b_Seed_var	0.146	0.183	-0.211	0.498
		b_SLA_var	-1.023	0.935	-2.866	0.794
		sigma	0.256	0.06	0.171	0.394
95	Median absolute range losses - all traits variation interaction	b_Intercept	0.304	2.415	-4.465	5.199
		b_Hei_var	0.287	3.159	-6.097	6.532
		b_Seed_var	-0.89	1.156	-3.212	1.389
		b_SLA_var	-1.923	11.228	-24.644	20.374
		b_Hei_var:Seed_var	0.581	1.275	-2.008	3.079
		b_Hei_var:SLA_var	-3.178	15.844	-34.725	28.636
		b_Seed_var:SLA_var	3.315	4.593	-6.032	12.589
		sigma	0.272	0.077	0.167	0.468
96	Absolute range gains - SLA values	b_Intercept	0.71	0.264	0.196	1.236
		b_LogTraitMedianValue	-0.195	0.106	-0.406	0.01
		sigma	0.243	0.034	0.186	0.319
97	Absolute range losses - SLA values	b_Intercept	-0.093	0.28	-0.644	0.474
		b_LogTraitMedianValue	-0.067	0.114	-0.293	0.16
		sigma	0.232	0.039	0.17	0.325
98	Absolute range gains - Seed Mass values	b_Intercept	0.17	0.083	0.008	0.334
		b_LogTraitMedianValue	-0.013	0.025	-0.065	0.037
		sigma	0.259	0.064	0.168	0.414
99	Absolute range losses - Seed Mass values	b_Intercept	-0.341	0.087	-0.513	-0.164
		b_LogTraitMedianValue	-0.076	0.043	-0.163	0.01
		sigma	0.205	0.045	0.138	0.314
100	Absolute range gains - Height values	b_Intercept	0.24	0.091	0.062	0.42
		b_LogTraitMedianValue	-0.004	0.039	-0.08	0.073
		sigma	0.272	0.043	0.203	0.37
101	Absolute range losses - Height values	b_Intercept	-0.238	0.119	-0.471	0
		b_LogTraitMedianValue	-0.001	0.045	-0.09	0.09
		sigma	0.237	0.04	0.175	0.33
102	Median absolute range gains - all traits values	b_Intercept	0.487	0.561	-0.632	1.603
		b_Hei_val	-0.001	0.051	-0.107	0.099
		b_Seed_val	-0.004	0.028	-0.06	0.052
		b_SLA_val	-0.128	0.206	-0.532	0.279
		sigma	0.263	0.064	0.173	0.416
103	Median absolute range gains - all traits values interaction	b_Intercept	1.879	1.37	-0.826	4.639
		b_Hei_val	0.745	0.519	-0.287	1.785
		b_Seed_val	-0.2	0.223	-0.664	0.231
		b_SLA_val	-0.632	0.522	-1.673	0.401
		b_Hei_val:Seed_val	0.014	0.049	-0.088	0.11
		b_Seed_val:SLA_val	0.123	0.077	-0.027	0.284
		b_Hei_val:SLA_val	-0.293	0.202	-0.693	0.104
		sigma	0.235	0.075	0.14	0.427
104	Median absolute range losses - all traits values	b_Intercept	-0.129	0.407	-0.946	0.67
		b_Hei_val	0.04	0.061	-0.082	0.164
		b_Seed_val	-0.103	0.049	-0.198	-0.005
		b_SLA_val	-0.073	0.164	-0.398	0.257
		sigma	0.229	0.053	0.152	0.358
105	Median absolute range losses - all traits values interaction	b_Intercept	-0.491	2.306	-4.833	4.012
		b_Hei_val	-0.5	0.966	-2.35	1.425
		b_Seed_val	0.092	0.304	-0.515	0.717
		b_SLA_val	-0.236	0.979	-2.214	1.627
		b_Hei_val:Seed_val	-0.102	0.12	-0.338	0.144
		b_Hei_val:SLA_val	0.126	0.356	-0.58	0.8
		b_Seed_val:SLA_val	-0.23	0.134	-0.493	0.041
		sigma	0.221	0.066	0.136	0.381
106	Relative range gains - SLA variation	b_Intercept	0.082	0.076	-0.068	0.231
		b_LogTraitValueSD	0.549	0.239	0.083	1.026
		sigma	0.198	0.028	0.151	0.262
107	Relative range losses - SLA variation	b_Intercept	-0.314	0.091	-0.493	-0.13
		b_LogTraitValueSD	0.393	0.348	-0.298	1.074
		sigma	0.193	0.03	0.143	0.262
108	Relative range gains - Seed Mass variation	b_Intercept	0.09	0.075	-0.059	0.238
		b_LogTraitValueSD	0.106	0.048	0.009	0.202
		sigma	0.202	0.05	0.132	0.324
109	Relative range losses - Seed Mass variation	b_Intercept	-0.215	0.081	-0.372	-0.052
		b_LogTraitValueSD	0.003	0.077	-0.151	0.151
		sigma	0.199	0.044	0.135	0.307
110	Relative range gains - Height variation	b_Intercept	0.197	0.137	-0.079	0.467
		b_LogTraitValueSD	0.052	0.218	-0.381	0.499
		sigma	0.217	0.034	0.163	0.295
111	Relative range losses - Height variation	b_Intercept	-0.417	0.151	-0.715	-0.112
		b_LogTraitValueSD	0.304	0.262	-0.228	0.816
		sigma	0.216	0.036	0.16	0.299
112	Median relative range gains - all traits variation	b_Intercept	0.084	0.227	-0.384	0.524
		b_Hei_var	-0.021	0.298	-0.6	0.572
		b_Seed_var	0.094	0.063	-0.036	0.216
		b_SLA_var	0.097	0.407	-0.705	0.934
		sigma	0.214	0.054	0.139	0.345
113	Median relative range gains - all traits variation interaction	b_Intercept	0.263	1.011	-1.761	2.322
		b_Hei_var	-0.535	1.822	-4.156	3.212
		b_Seed_var	-0.224	0.808	-1.8	1.453
		b_SLA_var	0.843	2.816	-4.73	6.471
		b_Hei_var:Seed_var	0.641	1.353	-2.104	3.312
		b_Seed_var:SLA_var	-0.058	0.413	-0.906	0.782
		b_Hei_var:SLA_var	-0.64	4.393	-9.319	8.268
		sigma	0.253	0.079	0.15	0.438
114	Median relative range losses - all traits variation	b_Intercept	-0.51	0.365	-1.242	0.224
		b_Hei_var	0.443	0.401	-0.374	1.241
		b_Seed_var	-0.037	0.149	-0.333	0.267
		b_SLA_var	0.297	0.74	-1.203	1.761
		sigma	0.202	0.047	0.133	0.312
115	Median relative range losses - all traits variation interaction	b_Intercept	-1.062	2.06	-5.246	2.954
		b_Hei_var	1.38	2.691	-3.921	6.812
		b_Seed_var	-0.289	0.962	-2.188	1.71
		b_SLA_var	4.285	9.675	-14.341	24.088
		b_Hei_var:Seed_var	0.695	1.104	-1.539	2.858
		b_Seed_var:SLA_var	-0.48	3.891	-8.542	7.046
		b_Hei_var:SLA_var	-6.999	13.672	-35.094	19.849
		sigma	0.229	0.062	0.142	0.382
116	Relative range gains - SLA values	b_Intercept	0.611	0.222	0.171	1.047
		b_LogTraitMedianValue	-0.153	0.089	-0.328	0.024
		sigma	0.206	0.03	0.157	0.274
117	Relative range losses - SLA values	b_Intercept	-0.241	0.245	-0.723	0.253
		b_LogTraitMedianValue	0.008	0.1	-0.191	0.205
		sigma	0.2	0.032	0.148	0.274
118	Relative range gains - Seed Mass values	b_Intercept	0.171	0.077	0.021	0.325
		b_LogTraitMedianValue	-0.018	0.024	-0.067	0.028
		sigma	0.245	0.06	0.16	0.386
119	Relative range losses - Seed Mass values	b_Intercept	-0.251	0.082	-0.413	-0.088
		b_LogTraitMedianValue	-0.025	0.04	-0.104	0.054
		sigma	0.196	0.044	0.132	0.305
120	Relative range gains - Height values	b_Intercept	0.2	0.074	0.055	0.342
		b_LogTraitMedianValue	-0.016	0.031	-0.078	0.046
		sigma	0.217	0.035	0.161	0.293
121	Relative range losses - Height values	b_Intercept	-0.434	0.102	-0.635	-0.231
		b_LogTraitMedianValue	-0.078	0.039	-0.157	-0.001
		sigma	0.203	0.034	0.15	0.285
122	Median relative range gains - all traits values	b_Intercept	0.407	0.521	-0.648	1.442
		b_Hei_val	0.017	0.048	-0.079	0.113
		b_Seed_val	-0.013	0.026	-0.065	0.038
		b_SLA_val	-0.082	0.192	-0.465	0.3
		sigma	0.247	0.061	0.16	0.398
123	Median relative range gains - all traits values interaction	b_Intercept	1.62	1.432	-1.274	4.568
		b_Hei_val	0.629	0.541	-0.481	1.718
		b_Seed_val	-0.1	0.244	-0.583	0.377
		b_SLA_val	-0.521	0.546	-1.634	0.583
		b_Hei_val:Seed_val	0.023	0.054	-0.085	0.129
		b_Seed_val:SLA_val	0.077	0.084	-0.091	0.245
		b_Hei_val:SLA_val	-0.238	0.211	-0.659	0.201
		sigma	0.253	0.075	0.153	0.439
124	Median relative range losses - all traits values	b_Intercept	-0.566	0.368	-1.273	0.157
		b_Hei_val	-0.026	0.054	-0.132	0.081
		b_Seed_val	-0.029	0.044	-0.118	0.058
		b_SLA_val	0.101	0.148	-0.19	0.392
		sigma	0.207	0.049	0.137	0.326
125	Median relative range losses - all traits values interaction	b_Intercept	-4.376	1.916	-8.231	-0.568
		b_Hei_val	-1.552	0.807	-3.156	0.058
		b_Seed_val	0.305	0.267	-0.23	0.836
		b_SLA_val	1.649	0.819	0.019	3.258
		b_Hei_val:Seed_val	-0.032	0.107	-0.254	0.176
		b_Seed_val:SLA_val	-0.147	0.111	-0.371	0.072
		b_Hei_val:SLA_val	0.599	0.295	0.016	1.174
		sigma	0.192	0.054	0.118	0.329
126	Absolute range changes - functional group	b_Intercept	-0.119	0.088	-0.295	0.051
		b_gfLowshrub	0.207	0.168	-0.119	0.544
		b_gfTallshrub	0.131	0.115	-0.096	0.359
		sigma	0.319	0.041	0.25	0.409
127	Absolute range changes - dispersal	b_Intercept	0.014	0.106	-0.195	0.224
		b_DispersalModeWind	-0.053	0.124	-0.294	0.195
		sigma	0.323	0.041	0.255	0.413
128	Absolute range changes - decidiousness	b_Intercept	-0.002	0.066	-0.136	0.127
		b_LeafPhenologyEvergreen	-0.069	0.117	-0.298	0.166
		sigma	0.321	0.04	0.254	0.412
129	Absolute range changes - family	b_Intercept	-0.156	0.154	-0.458	0.146
		b_FamilyCaprifoliaceae	-0.808	0.306	-1.418	-0.208
		b_FamilyEmpetraceae	0.193	0.305	-0.4	0.792
		b_FamilyEricaceae	0.228	0.173	-0.118	0.565
		b_FamilyMyricaceae	0.776	0.307	0.178	1.387
		b_FamilyRosaceae	0.12	0.203	-0.272	0.522
		b_FamilySalicaceae	0.096	0.169	-0.24	0.424
		sigma	0.262	0.036	0.202	0.343
130	Relative range changes - functional group	b_Intercept	-0.069	0.083	-0.23	0.095
		b_gfLowshrub	0.134	0.164	-0.186	0.459
		b_gfTallshrub	0.081	0.111	-0.139	0.304
		sigma	0.305	0.04	0.239	0.396
131	Relative range changes - dispersal	b_Intercept	0.047	0.103	-0.154	0.248
		b_DispersalModeWind	-0.076	0.118	-0.303	0.152
		sigma	0.302	0.038	0.24	0.387
132	Relative range changes - decidiousness	b_Intercept	-0.013	0.062	-0.136	0.109
		b_LeafPhenologyEvergreen	0.01	0.11	-0.21	0.226
		sigma	0.304	0.038	0.239	0.391
133	Relative range changes - family	b_Intercept	-0.17	0.156	-0.488	0.14
		b_FamilyCaprifoliaceae	-0.144	0.316	-0.762	0.489
		b_FamilyEmpetraceae	0.179	0.316	-0.444	0.809
		b_FamilyEricaceae	0.276	0.177	-0.076	0.636
		b_FamilyMyricaceae	0.877	0.317	0.26	1.516
		b_FamilyRosaceae	0.113	0.207	-0.28	0.531
		b_FamilySalicaceae	0.078	0.173	-0.263	0.426
		sigma	0.273	0.038	0.212	0.36
134	Cover change slopes - SLA variation	b_Intercept	0.011	0.082	-0.151	0.172
		b_LogTraitValueSD	-0.21	0.288	-0.783	0.354
		sigma	0.218	0.03	0.17	0.286
135	Cover change slopes - Seed Mass variation	b_Intercept	-0.071	0.076	-0.221	0.08
		b_LogTraitValueSD	0.019	0.059	-0.098	0.133
		sigma	0.262	0.043	0.192	0.364
136	Cover change slopes - Height variation	b_Intercept	-0.195	0.128	-0.445	0.061
		b_LogTraitValueSD	0.261	0.202	-0.138	0.653
		sigma	0.21	0.027	0.164	0.272
137	Cover change slopes - all traits variation	b_Intercept	-0.21	0.219	-0.642	0.222
		b_Hei_var	0.346	0.288	-0.239	0.927
		b_Seed_var	0.072	0.067	-0.06	0.207
		b_SLA_var	-0.447	0.461	-1.36	0.467
		sigma	0.242	0.04	0.18	0.334
138	Cover change slopes - SLA values	b_Intercept	0.02	0.088	-0.155	0.192
		b_LogTraitMedianValue	0.022	0.032	-0.042	0.083
		sigma	0.214	0.028	0.168	0.278
139	Cover change slopes - Seed Mass values	b_Intercept	-0.079	0.07	-0.217	0.059
		b_LogTraitMedianValue	-0.014	0.024	-0.06	0.033
		sigma	0.26	0.043	0.193	0.358
140	Cover change slopes - Height values	b_Intercept	0.021	0.09	-0.152	0.2
		b_LogTraitMedianValue	0.023	0.032	-0.039	0.088
		sigma	0.215	0.029	0.168	0.278
141	Cover change slopes - all traits values	b_Intercept	-0.187	0.367	-0.901	0.538
		b_Hei_val	0.024	0.045	-0.064	0.112
		b_SeedMass_val	-0.015	0.023	-0.061	0.029
		b_SLA_val	0.073	0.136	-0.202	0.341
		sigma	0.253	0.04	0.187	0.346
142	Current range - PC1+PC2 values	b_Intercept	0.1	0.145	-0.182	0.387
		b_PC1	-0.015	0.126	-0.258	0.238
		b_PC2	0.167	0.156	-0.141	0.476
		sigma	0.861	0.11	0.68	1.11
143	Current range - PC1 values	b_Intercept	0.1	0.14	-0.177	0.372
		b_PC1	-0.018	0.127	-0.272	0.231
		sigma	0.863	0.11	0.68	1.114
144	Absolute range change - PC1+PC2 values	b_Intercept	-0.026	0.053	-0.13	0.079
		b_PC1	-0.002	0.047	-0.095	0.091
		b_PC2	-0.088	0.057	-0.2	0.027
		sigma	0.317	0.042	0.25	0.413
145	Absolute range change - PC1 values	b_Intercept	-0.026	0.054	-0.132	0.08
		b_PC1	-0.001	0.047	-0.093	0.09
		sigma	0.324	0.041	0.254	0.416
146	Relative range change - PC1+PC2 values	b_Intercept	-0.01	0.051	-0.111	0.091
		b_PC1	0.025	0.045	-0.063	0.115
		b_PC2	-0.064	0.055	-0.174	0.043
		sigma	0.301	0.04	0.237	0.392
147	Relative range change - PC1 values	b_Intercept	-0.009	0.05	-0.107	0.087
		b_PC1	0.026	0.044	-0.061	0.114
		sigma	0.301	0.037	0.239	0.386
148	PC1 values - Category	b_Intercept	-0.357	0.304	-0.965	0.236
		b_category.absNochange	0.074	0.565	-1.054	1.159
		b_category.absWinner	0.824	0.425	-0.016	1.623
		sigma	1.155	0.155	0.907	1.508
149	PC2 values - Category	b_Intercept	0.311	0.255	-0.189	0.819
		b_category.absNochange	-0.389	0.47	-1.35	0.547
		b_category.absWinner	-0.586	0.357	-1.282	0.11
		sigma	0.984	0.129	0.771	1.277
150	Current range - PC1+PC2 variation	b_Intercept	0.099	0.147	-0.185	0.387
		b_PC1	-0.021	0.125	-0.264	0.228
		b_PC2	-0.019	0.154	-0.321	0.286
		sigma	0.876	0.116	0.687	1.144
151	Current range - PC1 variation	b_Intercept	0.096	0.145	-0.192	0.384
		b_PC1	-0.024	0.125	-0.27	0.218
		sigma	0.865	0.11	0.679	1.112
152	Absolute range change - PC1+PC2 variation	b_Intercept	-0.024	0.051	-0.123	0.078
		b_PC1	0.084	0.043	-0.001	0.166
		b_PC2	-0.037	0.055	-0.144	0.072
		sigma	0.308	0.041	0.241	0.4
153	Absolute range change - PC1 variation	b_Intercept	-0.024	0.051	-0.125	0.075
		b_PC1	0.084	0.043	-0.001	0.17
		sigma	0.306	0.038	0.241	0.391
154	Relative range change - PC1+PC2 variation	b_Intercept	-0.011	0.047	-0.105	0.08
		b_PC1	0.074	0.038	-0.001	0.15
		b_PC2	-0.1	0.047	-0.192	-0.008
		sigma	0.275	0.036	0.216	0.355
155	Relative range change - PC1 variation	b_Intercept	-0.01	0.047	-0.104	0.081
		b_PC1	0.073	0.04	-0.005	0.153
		sigma	0.289	0.036	0.228	0.369
156	PC1 variation - Category	b_Intercept	-0.131	0.328	-0.772	0.507
		b_category.absNochange	-0.216	0.621	-1.423	1.014
		b_category.absWinner	0.389	0.463	-0.498	1.32
		sigma	1.274	0.162	1.008	1.637
157	PC2 variation - Category	b_Intercept	0.283	0.262	-0.232	0.796
		b_category.absNochange	-0.49	0.485	-1.434	0.464
		b_category.absWinner	-0.475	0.368	-1.202	0.242
		sigma	1.009	0.131	0.794	1.312
158	Cover change - PC1+PC2 values	b_Intercept	-0.038	0.046	-0.128	0.049
		b_PC1	0.016	0.041	-0.065	0.096
		b_PC2	-0.046	0.046	-0.133	0.048
		sigma	0.238	0.036	0.18	0.32
159	PC1 values - Cover Category	b_Intercept	-0.417	0.46	-1.345	0.472
		b_CoverCategory.xNochange	0.477	0.567	-0.639	1.588
		b_CoverCategory.xWinner	0.653	0.608	-0.543	1.89
		sigma	1.189	0.175	0.909	1.603
160	PC2 values - Cover Category	b_Intercept	-0.274	0.4	-1.071	0.525
		b_CoverCategory.xNochange	0.539	0.495	-0.45	1.53
		b_CoverCategory.xWinner	0.11	0.536	-0.951	1.164
		sigma	1.048	0.153	0.797	1.397
161	Cover change - PC1+PC2 variation	b_Intercept	-0.038	0.044	-0.125	0.049
		b_PC1	-0.021	0.035	-0.089	0.049
		b_PC2	-0.057	0.048	-0.152	0.04
		sigma	0.234	0.034	0.178	0.31
162	PC1 variation - Cover Category	b_Intercept	0.701	0.509	-0.307	1.723
		b_CoverCategory.xNochange	-0.926	0.632	-2.19	0.328
		b_CoverCategory.xWinner	-0.932	0.673	-2.295	0.379
		sigma	1.328	0.19	1.014	1.767
163	PC2 variation - Cover Category	b_Intercept	0.161	0.387	-0.623	0.907
		b_CoverCategory.xNochange	-0.149	0.478	-1.09	0.802
		b_CoverCategory.xWinner	-0.306	0.522	-1.337	0.747
		sigma	1.014	0.147	0.772	1.345
164	Median absolute range shift - Seed variation LimDisp	b_Intercept	-0.054	0.076	-0.204	0.099
		b_LogTraitMedianValue	-0.019	0.028	-0.075	0.036
		sigma	0.331	0.048	0.252	0.441
165	Median absolute range shift - Seed variation UnlimDisp	b_Intercept	-0.096	0.103	-0.3	0.108
		b_LogTraitMedianValue	-0.019	0.04	-0.099	0.06
		sigma	0.465	0.069	0.354	0.627
166	Median absolute range shift - Height variation LimDisp	b_Intercept	0.094	0.082	-0.062	0.251
		b_LogTraitMedianValue	0.038	0.034	-0.028	0.104
		sigma	0.318	0.033	0.262	0.391
167	Median absolute range shift - Height variation UnlimDisp	b_Intercept	0.066	0.115	-0.159	0.293
		b_LogTraitMedianValue	0.021	0.048	-0.075	0.115
		sigma	0.446	0.046	0.367	0.548
168	Median absolute range shift - Height values UnlimDispWeight	b_Intercept	0.047	0.127	-0.2	0.293
		b_LogTraitMedianValue	0.011	0.051	-0.09	0.11
		sigma	0.454	0.049	0.372	0.559
169	Median absolute range shift - SLA values UnlimDispWeight	b_Intercept	0.097	0.357	-0.593	0.804
		b_LogTraitMedianValue	-0.035	0.144	-0.325	0.246
		sigma	0.439	0.044	0.36	0.534
170	Median absolute range shift - SeedMass values UnlimDispWeight	b_Intercept	-0.057	0.107	-0.269	0.149
		b_LogTraitMedianValue	-0.021	0.041	-0.102	0.057
		sigma	0.46	0.067	0.353	0.609
171	Median absolute range shift - Height variation UnlimDispWeight	b_Intercept	-0.14	0.212	-0.556	0.286
		b_LogTraitValueSD	0.282	0.347	-0.404	0.95
		sigma	0.452	0.049	0.367	0.561
172	Median absolute range shift - SLA variation UnlimDispWeight	b_Intercept	-0.034	0.132	-0.294	0.221
		b_LogTraitValueSD	0.171	0.443	-0.694	1.048
		sigma	0.44	0.045	0.361	0.538
173	Median absolute range shift - SeedMass variation UnlimDispWeight	b_Intercept	-0.128	0.111	-0.342	0.094
		b_LogTraitValueSD	0.122	0.089	-0.051	0.3
		sigma	0.445	0.063	0.342	0.587
