# Supplementary material for: Plant traits poorly predict winner and loser shrub species in a warming tundra biome
Source: Nat Commun. 2023 Jun 28;14:3837. doi: 10.1038/s41467-023-39573-4 (PMC10307830; doi:10.1038/s41467-023-39573-4)
Supplement: Supplementary file 5 — Supplementary Data 2 [file 41467_2023_39573_MOESM5_ESM.xlsx]

## Sheet: Sheet1
Species with seed mass data	Numb. trait records	Numb. of sites	MTV	Log MTV	SD	Log SD	COV	Log COV	Numb. trait records (sample)	Numb.	MTV (sample)	Log MTV (sample)	SD (sample)	Log SD (sample)	COV (sample)	Log COV (sample)
										of sites (sample)
Andromeda polifolia	5	1	0.17	-1.8	0.07	0.36	0.4	-0.91	5	1	0.17	-1.8	0.07	0.36	0.4	-0.91
Arctostaphylos uva-ursi	20	2	8.7	2.16	2.54	0.24	0.26	-1.35	5	2	8.05	2.09	1.71	0.2	0.2	-1.88
Arctous alpina	11	2	3.3	1.19	1.09	0.75	0.37	-0.98	5	1	3.7	1.31	0.69	0.23	0.21	-0.54
Arctous rubra	22	4	2.6	0.96	0.78	0.32	0.29	-1.23	5	2	2.6	0.96	0.45	0.18	0.18	-1.67
Betula nana	13	5	0.2	-1.61	0.18	0.67	0.78	-0.25	5	2	0.24	-1.43	0.12	0.35	0.43	-1.26
Calluna vulgaris	23	6	0.03	-3.44	0.01	0.15	0.17	-1.78	5	4	0.04	-3.35	0.01	0.19	0.2	-2.16
Cassiope tetragona	32	4	0	-10.66	0.41	4.45	4.21	1.44	5	3	0	-10.6	0.18	4.89	2.24	0.7
Dryas integrifolia	42	5	0.21	-1.58	0.09	2.98	0.41	-0.9	5	3	0.22	-1.51	0.12	0.54	0.46	-1.36
Dryas octopetala	59	5	0.32	-1.15	0.37	0.63	0.83	-0.19	5	3	0.2	-1.59	0.16	0.52	0.59	-0.3
Empetrum nigrum	16	7	0.97	-0.03	0.28	0.28	0.27	-1.32	5	3	1.2	0.19	0.15	0.13	0.13	-1.55
Linnaea borealis	5	2	1.15	0.14	0.18	0.17	0.17	-1.79	5	2	1.15	0.14	0.18	0.17	0.17	-1.79
Loiseleuria procumbens	20	3	0.02	-3.91	0	0.24	0.2	-1.6	5	1	0.02	-3.91	0	0.32	0.29	-4.54
Myrica gale	9	1	1.56	0.44	0.42	0.38	0.31	-1.18	5	1	1.56	0.44	0.32	0.27	0.23	-1.13
Phyllodoce caerulea	17	4	1.1	0.1	7.8	2.66	1.59	0.46	5	2	2.6	0.96	8.11	2.74	1.14	0.53
Rubus idaeus	13	5	1.91	0.64	0.5	0.25	0.24	-1.42	5	4	1.91	0.64	0.51	0.22	0.23	-1.48
Salix arctica	18	6	0.22	-1.52	0.04	0.22	0.22	-1.54	5	4	0.22	-1.51	0.04	0.22	0.19	-2.03
Salix glauca	7	2	0.16	-1.83	0.05	0.25	0.27	-1.29	5	2	0.17	-1.79	0.06	0.28	0.29	-1.29
Salix herbacea	19	5	0.13	-2.04	0.32	0.9	0.94	-0.06	5	3	0.14	-1.99	0.26	0.86	0.82	0.01
Salix myrsinites	6	1	0.49	-0.71	0.13	0.37	0.32	-1.14	5	1	0.49	-0.71	0.14	0.39	0.35	-1.36
Salix polaris	53	2	0.07	-2.7	0.05	0.72	0.62	-0.48	5	2	0.05	-2.96	0.08	1.42	0.98	-0.44
Salix reticulata	19	3	0.1	-2.3	0.61	1.37	1.58	0.46	5	2	0.6	-0.51	0.61	1.74	0.96	0.19
Sibbaldia procumbens	6	4	0.54	-0.62	0.04	0.07	0.07	-2.6	5	4	0.54	-0.62	0.04	0.08	0.08	-2.72
Thymus praecox	14	2	0.15	-1.93	0.09	0.41	0.5	-0.69	5	2	0.17	-1.79	0.03	0.24	0.23	-1.65
Thymus serpyllum	5	2	0.17	-1.78	0	0.01	0.01	-5.04	5	2	0.17	-1.78	0	0.01	0.01	-5.04
Vaccinium myrtillus	37	11	0.25	-1.41	0.08	0.43	0.3	-1.2	5	5	0.22	-1.52	0.08	0.28	0.31	-2.32
Vaccinium oxycoccos	6	2	0.91	-0.09	0.49	3.55	0.77	-0.25	5	2	0.91	-0.09	0.52	3.77	0.91	-0.09
Vaccinium uliginosum	30	6	0.21	-1.54	0.19	0.36	0.78	-0.25	5	3	0.22	-1.54	0.46	0.83	1.15	-2.44
Vaccinium vitis-idaea	19	6	0.21	-1.58	0.15	0.58	0.61	-0.49	5	4	0.17	-1.79	0.08	0.63	0.54	-1.04
