# Supplementary material for: Plant traits poorly predict winner and loser shrub species in a warming tundra biome
Source: Nat Commun. 2023 Jun 28;14:3837. doi: 10.1038/s41467-023-39573-4 (PMC10307830; doi:10.1038/s41467-023-39573-4)
Supplement: Supplementary file 6 — Supplementary Data 3 [file 41467_2023_39573_MOESM6_ESM.xlsx]

## Sheet: Sheet1
Species with SLA data	Numb. trait records	Numb. of sites	MTV	Log MTV	SD	Log SD	COV	Log COV	Numb. trait records (sample)	Numb. of sites (sample)	MTV (sample)	Log MTV (sample)	SD (sample)	Log SD (sample)	COV (sample)	Log COV (sample)
Andromeda glaucophylla	10	4	7.58	2.02	1.72	0.3	0.28	-1.29	5	2	4.24	1.44	1.83	0.32	0.33	-1.53
Andromeda polifolia	47	13	7.52	2.02	1.31	0.19	0.18	-1.69	5	5	7.75	2.05	0.48	0.07	0.06	-1.92
Arctostaphylos uva-ursi	40	2	4.88	1.58	1.27	0.24	0.25	-1.38	5	1	5.25	1.66	1.56	0.25	0.27	-1.39
Arctous alpina	82	19	11.75	2.46	3.24	0.25	0.26	-1.35	5	3	10.7	2.37	2.56	0.21	0.22	-1.44
Arctous rubra	28	5	12.77	2.55	1.58	0.12	0.12	-2.1	5	4	11.99	2.48	1.8	0.16	0.15	-1.67
Artemisia dracunculus	41	3	15.5	2.74	3.75	0.2	0.22	-1.49	5	1	17.38	2.86	4.17	0.2	0.23	-2.42
Artemisia frigida	105	26	16	2.77	4.15	0.28	0.26	-1.35	5	3	14.44	2.67	4.24	0.29	0.28	-1.18
Artemisia gmelinii	32	17	17.86	2.88	7.46	0.46	0.41	-0.89	5	4	17.86	2.88	4.13	0.25	0.23	-2.42
Betula glandulosa	50	8	12.7	2.54	3.12	0.24	0.24	-1.43	5	3	12.78	2.55	3.16	0.23	0.24	-2.06
Betula humilis	5	2	12.35	2.51	0	0	0	-24.9	5	2	12.35	2.51	0	0	0	-24.9
Betula nana	411	85	11.96	2.48	2.38	0.19	0.19	-1.64	5	5	12.16	2.5	2	0.15	0.16	-1.55
Calluna vulgaris	151	19	13.08	2.57	5.09	0.44	0.41	-0.9	5	4	11.85	2.47	3.47	0.32	0.29	-0.53
Cassiope tetragona	108	21	5.41	1.69	3.16	0.76	0.53	-0.64	5	4	6.85	1.92	4.77	0.76	0.66	-1.24
Chamaedaphne calyculata	30	8	9.75	2.28	1.33	0.13	0.14	-2	5	5	10.68	2.37	1.5	0.15	0.15	-1.97
Cornus canadensis	34	8	26.65	3.28	15.07	0.6	0.52	-0.64	5	4	28.45	3.35	16.13	0.63	0.57	-0.43
Cornus sericea	34	5	17.1	2.84	4.99	0.24	0.27	-1.3	5	3	15.21	2.72	4.8	0.26	0.27	-1.26
Dasiphora fruticosa	56	12	7.12	1.96	6.31	0.55	0.59	-0.52	5	2	8.29	2.11	6.21	0.54	0.63	-0.58
Diapensia lapponica	52	10	7.98	2.08	1.38	0.18	0.18	-1.72	5	4	7.79	2.05	1.08	0.14	0.14	-1.64
Dryas integrifolia	276	12	8.82	2.18	2.49	0.26	0.27	-1.31	5	1	8.66	2.16	2.97	0.43	0.36	-1.03
Dryas octopetala	199	27	11.34	2.43	3.68	0.34	0.32	-1.15	5	5	11.49	2.44	3.61	0.46	0.35	-1.01
Empetrum nigrum	542	114	6.03	1.8	2.77	0.35	0.42	-0.88	5	5	5.5	1.7	3.66	0.59	0.53	-1.12
Harrimanella hypnoides	56	4	8.29	2.11	2.01	0.22	0.23	-1.47	5	3	8.27	2.11	1.9	0.21	0.21	-1.21
Linnaea borealis	81	25	20.33	3.01	7.4	0.32	0.34	-1.09	5	3	29.16	3.37	12	0.37	0.39	-1.09
Loiseleuria procumbens	140	23	4.6	1.53	0.76	0.16	0.16	-1.83	5	5	4.59	1.52	1.15	0.24	0.24	-1.39
Myrica gale	9	4	10.22	2.32	6.22	0.39	0.43	-0.85	5	4	11.67	2.46	6.29	0.4	0.42	-0.78
Phyllodoce caerulea	126	40	8.37	2.12	3.16	0.29	0.35	-1.05	5	5	7.58	2.03	1.75	0.22	0.22	-1.3
Rhododendron lapponicum	41	8	7.44	2.01	2.27	0.26	0.27	-1.3	5	1	6.87	1.93	3.76	0.36	0.42	-2.59
Rhododendron tomentosum	130	18	5.32	1.67	2.05	0.27	0.35	-1.04	5	4	5.51	1.71	0.6	0.11	0.11	-1.85
Ribes glandulosum	6	1	34.81	3.55	7.48	0.2	0.2	-1.6	5	1	35.22	3.56	8.25	0.23	0.22	-1.61
Ribes nigrum	67	5	15.1	2.71	9.45	0.57	0.65	-0.42	5	2	15.51	2.74	18.05	0.78	0.86	-0.69
Ribes spicatum	15	6	29.97	3.4	5.34	0.18	0.17	-1.79	5	4	29.97	3.4	6.78	0.25	0.23	-1.99
Rosa acicularis	22	4	20.62	3.03	5.43	0.22	0.26	-1.34	5	2	20.65	3.03	9.73	0.34	0.4	-0.78
Rosa majalis	7	2	19.42	2.97	3.19	0.19	0.17	-1.75	5	2	19.42	2.97	3.07	0.18	0.16	-1.83
Rubus chamaemorus	33	10	13.35	2.59	1.57	0.12	0.12	-2.13	5	4	12.5	2.53	1.02	0.08	0.08	-2.11
Rubus idaeus	106	14	18.52	2.92	8.88	0.36	0.38	-0.96	5	5	19.17	2.95	10.54	0.38	0.42	-1.07
Salix arctica	340	13	11.49	2.44	2.05	0.17	0.18	-1.73	5	2	11.66	2.46	1.98	0.16	0.17	-2.2
Salix glauca	182	23	10.85	2.38	1.53	0.14	0.14	-1.97	5	4	11.44	2.44	0.84	0.08	0.07	-2.19
Salix hastata	30	2	12.62	2.54	1.47	0.11	0.11	-2.19	5	2	12.62	2.54	1	0.07	0.08	-2.75
Salix herbacea	268	45	13.96	2.64	3.09	0.21	0.22	-1.53	5	5	15.22	2.72	3.39	0.22	0.22	-1.59
Salix lanata	75	13	13.74	2.62	3.64	0.27	0.26	-1.35	5	4	13.74	2.62	3.15	0.23	0.23	-1.96
Salix lapponum	44	12	11.66	2.46	2.52	0.19	0.2	-1.6	5	3	10.63	2.36	1.78	0.15	0.16	-1.26
Salix myrsinites	19	7	9.61	2.26	0.94	0.1	0.1	-2.31	5	3	9.61	2.26	1.05	0.12	0.11	-2.45
Salix niphoclada	10	1	18.13	2.9	2.17	0.12	0.12	-2.12	5	1	17.81	2.88	2.42	0.13	0.13	-2.18
Salix phlebophylla	28	5	11.44	2.44	2.13	0.18	0.19	-1.69	5	4	11.78	2.47	3.42	0.29	0.3	-2.02
Salix phylicifolia	5	2	10.13	2.32	0	0	0	-24.63	5	2	10.13	2.32	0	0	0	-24.63
Salix polaris	63	16	13.29	2.59	2.7	0.27	0.2	-1.61	5	4	13.64	2.61	2.26	0.15	0.16	-2.88
Salix pulchra	152	12	11.27	2.42	2.38	0.24	0.21	-1.58	5	2	13.31	2.59	2.53	0.2	0.2	-1.31
Salix reticulata	137	23	9.95	2.3	1.84	0.18	0.18	-1.7	5	4	9.16	2.21	2.54	0.3	0.29	-2.29
Salix rosmarinifolia	5	2	9.52	2.25	0	0	0	-28.23	5	2	9.52	2.25	0	0	0	-28.23
Salix rotundifolia	10	1	11.48	2.44	3.95	0.24	0.31	-1.16	5	1	11.1	2.41	5.6	0.34	0.41	-2.62
Salix vestita	10	1	7.33	1.99	1.2	0.15	0.15	-1.87	5	1	8.34	2.12	1.42	0.17	0.17	-1.85
Sibbaldia procumbens	105	21	16.18	2.78	2.51	0.15	0.15	-1.89	5	5	17.01	2.83	2.91	0.15	0.16	-2.2
Vaccinium myrtilloides	34	8	15.62	2.75	5.64	0.3	0.36	-1.02	5	4	11.77	2.47	5.1	0.34	0.35	-1.01
Vaccinium myrtillus	464	105	19.24	2.96	5.53	0.35	0.29	-1.25	5	5	19.42	2.97	2.97	0.14	0.14	-1.57
Vaccinium oxycoccos	49	2	8.85	2.18	3.28	0.5	0.4	-0.9	5	1	9.51	2.25	1.26	0.13	0.13	-0.67
Vaccinium uliginosum	375	55	12.92	2.56	2.86	0.21	0.21	-1.56	5	4	13.72	2.62	2.61	0.17	0.17	-1.92
Vaccinium vitis-idaea	332	98	6.06	1.8	2.08	0.27	0.31	-1.19	5	5	6.19	1.82	0.65	0.11	0.11	-1.29
