# Supplementary material for: Plant traits poorly predict winner and loser shrub species in a warming tundra biome
Source: Nat Commun. 2023 Jun 28;14:3837. doi: 10.1038/s41467-023-39573-4 (PMC10307830; doi:10.1038/s41467-023-39573-4)
Supplement: Supplementary file 7 — Supplementary Data 4 [file 41467_2023_39573_MOESM7_ESM.xlsx]

## Sheet: Sheet1
Species with height data	Numb. trait records	Numb. of sites	MTV	Log MTV	SD	Log SD	COV	Log COV	Numb. trait records (sample)	Numb. of sites (sample)	MTV (sample)	Log MTV (sample)	SD (sample)	Log SD (sample)	COV (sample)	Log COV (sample)
Andromeda polifolia	35	11	0.07	-2.73	0.08	0.66	0.88	-0.12	5	3	0.05	-3	0.02	0.28	0.33	-0.08
Arctostaphylos uva-ursi	48	3	0.16	-1.86	0.05	0.4	0.34	-1.07	5	3	0.1	-2.3	0.06	0.54	0.55	-0.93
Arctous alpina	76	13	0.04	-3.22	0.03	0.43	0.6	-0.52	5	4	0.04	-3.22	0.01	0.21	0.22	-1.61
Arctous rubra	34	6	0.05	-3.01	0.03	0.38	0.52	-0.66	5	4	0.06	-2.81	0.02	0.33	0.34	-2.15
Artemisia dracunculus	21	3	0.62	-0.48	0.12	0.17	0.18	-1.74	5	2	0.75	-0.29	0.15	0.19	0.19	-3.36
Betula glandulosa	1017	55	0.28	-1.27	0.23	0.66	0.64	-0.44	5	5	0.22	-1.51	0.1	0.52	0.44	-0.08
Betula humilis	29	29	0.3	-1.2	0.3	0.5	0.78	-0.25	5	5	0.32	-1.14	0.08	0.27	0.24	-1.56
Betula nana	644	114	0.14	-1.97	0.16	0.71	0.82	-0.19	5	3	0.13	-2.04	0.2	0.87	1.03	-0.57
Calluna vulgaris	196	19	0.13	-2.04	0.15	0.59	0.89	-0.12	5	4	0.16	-1.83	0.15	0.59	0.74	0.06
Cassiope tetragona	290	26	0.08	-2.48	0.03	0.45	0.37	-0.99	5	4	0.1	-2.3	0.05	1.04	0.61	-1.31
Chamaedaphne calyculata	5	5	0.55	-0.6	0.26	0.55	0.49	-0.71	5	5	0.55	-0.6	0.26	0.55	0.49	-0.71
Cornus canadensis	9	2	0.12	-2.12	0.04	0.35	0.34	-1.07	5	1	0.14	-1.97	0.03	0.21	0.22	-1.28
Cornus sericea	98	4	0.51	-0.68	0.53	0.78	0.78	-0.25	5	1	1.02	0.02	0.49	0.5	0.43	-0.52
Dasiphora fruticosa	20	8	0.3	-1.2	0.49	0.87	0.98	-0.02	5	2	0.3	-1.2	0.09	0.44	0.39	-0.23
Diapensia lapponica	126	7	0.03	-3.38	0.01	0.27	0.25	-1.39	5	1	0.03	-3.47	0.01	0.29	0.3	-2.25
Dryas integrifolia	33	8	0.1	-2.31	0.03	0.39	0.34	-1.08	5	3	0.11	-2.24	0.03	0.22	0.22	-1.32
Dryas octopetala	197	22	0.04	-3.19	0.03	0.49	0.57	-0.56	5	4	0.05	-3.02	0.02	0.29	0.33	-0.82
Empetrum nigrum	1073	123	0.08	-2.59	0.08	0.68	0.74	-0.31	5	5	0.07	-2.63	0.08	0.67	0.67	-0.04
Harrimanella hypnoides	51	10	0.01	-4.61	0.01	0.57	0.66	-0.42	5	1	0.01	-4.61	0.01	0.38	0.39	-0.51
Linnaea borealis	75	22	0.03	-3.51	0.02	0.65	0.62	-0.48	5	5	0.02	-3.91	0.03	0.86	0.84	-1.43
Loiseleuria procumbens	46	14	0.02	-3.91	0.07	0.94	1.82	0.6	5	4	0.02	-3.77	0.02	0.72	0.66	-0.92
Myrica gale	9	5	1.5	0.41	0.74	0.52	0.45	-0.8	5	4	1.27	0.24	0.8	0.6	0.56	-0.73
Phyllodoce caerulea	197	39	0.05	-3	0.04	0.54	0.6	-0.51	5	5	0.07	-2.72	0.03	0.39	0.37	-0.65
Rhododendron lapponicum	35	6	0.06	-2.75	0.06	0.56	0.69	-0.37	5	2	0.06	-2.81	0.02	0.3	0.33	-0.46
Rhododendron tomentosum	895	50	0.11	-2.21	0.15	0.8	0.86	-0.16	5	5	0.23	-1.47	0.1	0.76	0.58	-0.14
Ribes nigrum	12	6	1.75	0.55	0.49	0.36	0.31	-1.18	5	2	2	0.69	0.45	0.31	0.25	-0.94
Ribes spicatum	7	4	1	0	0.44	0.35	0.38	-0.96	5	3	0.8	-0.22	0.53	0.41	0.46	-1.03
Rubus chamaemorus	27	8	0.08	-2.59	0.05	0.73	0.64	-0.45	5	5	0.05	-3	0.03	0.82	0.51	-0.28
Rubus idaeus	38	11	0.84	-0.18	0.5	0.66	0.53	-0.63	5	5	0.92	-0.08	0.52	0.74	0.59	-0.98
Salix arctica	555	43	0.03	-3.51	0.03	0.69	0.89	-0.12	5	5	0.03	-3.51	0.05	0.96	0.99	-0.12
Salix argyrocarpa	25	1	0.51	-0.67	0.1	0.24	0.21	-1.54	5	1	0.57	-0.56	0.03	0.06	0.06	-2.67
Salix barrattiana	19	9	0.2	-1.61	0.22	0.58	0.8	-0.22	5	4	0.2	-1.61	0.12	0.58	0.61	-1.39
Salix glauca	262	116	0.44	-0.83	0.27	0.63	0.56	-0.57	5	5	0.28	-1.29	0.3	0.7	0.76	-0.88
Salix hastata	27	4	1.3	0.26	0.6	1.05	0.54	-0.62	5	2	1.5	0.41	0.36	0.3	0.27	-0.49
Salix herbacea	260	35	0.02	-3.96	0.01	0.55	0.61	-0.5	5	4	0.02	-4.02	0.01	0.36	0.31	-0.46
Salix lanata	512	80	0.49	-0.72	0.9	0.97	0.99	-0.01	5	4	0.16	-1.83	1.17	1.27	1.68	-1.08
Salix lapponum	50	23	0.6	-0.51	0.3	0.51	0.45	-0.79	5	4	0.6	-0.51	0.22	0.54	0.45	-1.74
Salix niphoclada	207	51	0.3	-1.2	0.38	0.71	0.85	-0.16	5	5	0.6	-0.51	0.27	0.66	0.46	0.17
Salix phlebophylla	30	4	0.02	-3.79	0.01	0.35	0.3	-1.2	5	2	0.02	-4.02	0	0.2	0.2	-1.49
Salix phylicifolia	8	3	2.24	0.75	1.28	0.59	0.54	-0.62	5	2	3	1.1	1.23	0.58	0.49	-1.1
Salix polaris	192	14	0.04	-3.24	0.02	0.59	0.55	-0.59	5	3	0.02	-4.02	0.04	1.02	1.21	-0.94
Salix pulchra	446	82	0.27	-1.3	0.32	0.78	0.88	-0.13	5	5	0.45	-0.8	0.25	0.69	0.57	-0.81
Salix reticulata	153	18	0.04	-3.15	0.03	0.42	0.54	-0.62	5	4	0.05	-3.04	0.02	0.53	0.47	-1.35
Salix rotundifolia	262	2	0.02	-3.91	0.01	0.41	0.32	-1.15	5	2	0.02	-3.96	0.01	0.5	0.36	-0.83
Salix vestita	69	1	0.22	-1.51	0.08	0.35	0.34	-1.09	5	1	0.23	-1.47	0.06	0.2	0.22	-1.06
Sibbaldia procumbens	101	15	0.03	-3.47	0.02	0.56	0.56	-0.58	5	4	0.04	-3.35	0.01	0.28	0.28	-1.03
Thymus praecox	5	4	0.05	-3	0.05	0.77	0.75	-0.29	5	4	0.05	-3	0.05	0.77	0.75	-0.29
Vaccinium caespitosum	6	1	0.1	-2.37	0.04	0.37	0.36	-1.01	5	1	0.11	-2.21	0.03	0.33	0.32	-1.1
Vaccinium myrtilloides	6	4	0.39	-0.96	0.24	0.99	0.63	-0.46	5	4	0.32	-1.14	0.2	0.98	0.62	-0.48
Vaccinium myrtillus	612	97	0.08	-2.53	0.06	0.65	0.63	-0.46	5	5	0.04	-3.15	0.04	0.6	0.69	0.02
Vaccinium uliginosum	869	63	0.1	-2.3	0.08	0.65	0.64	-0.45	5	5	0.13	-2.04	0.06	0.51	0.46	-0.55
Vaccinium vitis-idaea	1447	136	0.04	-3.22	0.03	0.58	0.6	-0.52	5	5	0.04	-3.22	0.03	0.79	0.71	-0.58
